# Supplementary material for: Screening of Bifidobacteria with Probiotic Potential from Healthy Infant Feces by Using 2′-Fucosyllactose
Source: Foods. 2023 Feb 17;12(4):858. doi: 10.3390/foods12040858 (PMC9957139; doi:10.3390/foods12040858)
Supplement: Supplementary file 1 [file foods-12-00858-s001.zip]

Archive with 1 entries (1 files):
- foods-2159396-supplementary.pdf
